# Supplementary material for: The role of family conflict and cohesion in adolescents’ social responsibility: Emotion regulation ability as a mediator
Source: PLoS One. 2024 Sep 30;19(9):e0311265. doi: 10.1371/journal.pone.0311265 (PMC11441698; doi:10.1371/journal.pone.0311265)
Supplement: S1 Dataset — (CSV) [file pone.0311265.s001.csv]

ID	site	gender	age	income	edufa	edumo	sib	fes_co	fes_conf	ei_roe	srm	stm	stm2
20055	2	0	14	999	2	999	2	2.333333333	2.444444444	4	1	1	2
367	1	0	16	1	5	6	1	1.666666667	3.777777778	1	2	2.333333333	2
12084	2	0	13	2	999	5	0	2.111111111	3.555555556	1.5	1	1	3
377	1	0	15	999	6	6	1	1.444444444	3.666666667	5.25	5	3.666666667	3
20004	2	0	13	1	4	999	1	2	2.333333333	1	1	1	2.5
224	1	0	13	1	5	1	1	1.888888889	3.444444444	5.75	4.571428571	3.666666667	3
257	1	0	12	999	5	4	1	2.222222222	3.444444444	2.75	1.428571429	2.666666667	2
10201	2	0	12	2	1	3	1	3.666666667	3.333333333	5	2.142857143	4	3
20006	2	0	13	2	3	2	0	3.111111111	1.222222222	5	5	3.666666667	1.5
20033	2	0	12	2	999	4	2	3	2	7	5	5	3.5
329	1	0	14	3	1	2	1	1.777777778	3	5.5	1.571428571	3	2
10013	2	1	13	2	2	2	2	2.777777778	1.111111111	6	2	4.666666667	4.5
10085	2	1	14	999	4	5	2	2.888888889	2.111111111	7	4.571428571	5	3
195	1	0	14	5	1	4	2	2.555555556	2.555555556	4.75	5	4	3
10239	2	0	13	3	3	3	1	3.444444444	1.222222222	5	2	3	2.5
276	1	0	13	999	5	6	0	3.555555556	1.555555556	5.75	5	5	2
275	1	0	14	3	3	4	1	2.777777778	2.777777778	4.25	4.428571429	3	3.5
117	1	1	15	999	999	999	1	3.111111111	1.777777778	3.75	4.142857143	3.333333333	3
70	1	0	14	999	999	2	7	3.25	2	7	5	5	3.5
10065	2	1	14	2	2	2	0	2.555555556	1.666666667	4.75	2.428571429	3.666666667	4
10041	2	1	13	999	1	2	0	2.888888889	1.555555556	2	2.428571429	4.333333333	3
214	1	0	14	999	3	5	1	1.666666667	2	3.5	1.428571429	4	3
145	1	0	16	6	6	5	0	3.555555556	2.444444444	4.75	5	4.666666667	1.5
172	1	0	999	4	2	4	1	2.333333333	2.666666667	4.5	2	3	3
265	1	0	13	999	4	4	3	3.111111111	2.111111111	7	5	5	3.5
10089	2	1	14	3	2	1	1	2	2.666666667	2.5	4.714285714	4	4
102	1	0	15	999	4	999	1	3.333333333	2.333333333	6.25	2.142857143	5	3
123	1	0	13	2	1	1	1	2.333333333	2.111111111	5	1.285714286	3.666666667	2
12010	2	1	13	4	4	4	2	2.555555556	1.666666667	5.5	2.142857143	4	3
132	1	0	13	6	6	5	10	3.555555556	2.222222222	7	5	3	3.5
262	1	0	16	2	1	4	0	2.555555556	2.666666667	6.75	1.714285714	1.333333333	3
12093	2	0	14	3	2	3	1	1.777777778	1.444444444	5	2.285714286	4	2.5
44	1	0	18	999	4	999	1	1.888888889	3.111111111	1.75	2	2.666666667	3
186	1	1	14	5	3	4	1	1.666666667	3.111111111	4	4.857142857	1	3
20084	2	0	15	999	999	999	1	2.444444444	2.222222222	4	1.428571429	2.333333333	4.5
10247	2	0	14	3	4	4	0	3.111111111	1.333333333	3.25	2	3.666666667	3
10173	2	0	12	6	3	3	3	3.555555556	1.111111111	7	5	5	3
12001	2	1	12	999	999	999	4	2.888888889	1.777777778	5.25	4.857142857	3.333333333	2.5
10033	2	1	14	3	2	3	0	2.555555556	2.888888889	6.75	2.142857143	2.333333333	3
20127	2	0	14	6	4	4	1	3.222222222	2	6.75	4.714285714	4.333333333	1
228	1	0	13	6	5	4	1	2.444444444	2.444444444	4.75	4.714285714	5	3.5
10209	2	1	13	3	2	3	0	2.555555556	2.888888889	5	4.571428571	2	1.5
10012	2	1	13	999	5	2	0	3.333333333	1.555555556	5	5	5	3.5
40	1	0	12	999	2	1	2	1.888888889	2.555555556	4.75	2	2	2
10135	2	0	14	6	5	4	2	3	2.444444444	5	2	4	3
75	1	1	14	999	2	4	1	3.555555556	1.555555556	6.25	5	3.333333333	2
249	1	0	13	999	999	999	1	2.444444444	2.555555556	2	5	3.666666667	4
10142	2	1	12	4	5	4	1	3	1.777777778	4	5	5	3.5
10246	2	0	13	4	999	4	0	3	1.333333333	2.75	1.142857143	2.666666667	2
10042	2	0	14	999	999	999	1	3	1.666666667	7	5	3.333333333	4
205	1	0	15	3	4	2	2	2.555555556	2.555555556	5	5	2	2
23	1	0	14	5	4	5	2	2.666666667	2.333333333	5	1	2.666666667	3
147	1	0	13	999	999	999	1	2.444444444	2.666666667	4.25	5	2.666666667	4.5
10203	2	1	13	999	2	999	0	3.555555556	2.111111111	7	5	4.333333333	4
10106	2	0	14	1	999	4	0	2.111111111	1.888888889	2.25	1	3	3
10131	2	0	14	4	3	5	0	3.555555556	1.555555556	7	1.285714286	3.333333333	3
389	1	0	15	999	999	999	2	2.666666667	2.555555556	4	3	3	3
22	1	0	14	999	999	999	2	2.666666667	2.444444444	4	3	3	3
277	1	0	15	999	999	999	1	2.222222222	2.222222222	5.25	3	3	3
12066	2	0	12	3	4	5	0	2.666666667	2.555555556	4	3	3	3
10084	2	1	15	2	1	3	1	1.777777778	2.777777778	4.25	3	3	1.5
20027	2	0	13	999	999	999	1	3	2.666666667	4	3	3	2
10140	2	0	14	6	4	5	0	2.222222222	3.333333333	3.25	3.285714286	3	1
12052	2	1	12	999	6	2	1	2	3.222222222	2	3.857142857	3	3
10037	2	1	13	2	2	1	1	1.111111111	3.666666667	3	3	3	2.5
21	1	0	14	999	999	999	1	2.222222222	2.444444444	4.5	3	3	2
305	1	0	14	999	2	1	1	2.777777778	2.444444444	999	3	3	5
56	1	0	16	999	999	999	0	1.888888889	2.333333333	4	3	3	3
88	1	0	16	3	1	2	1	2.666666667	2.444444444	4.75	3.142857143	2.666666667	3
10185	2	1	12	999	999	999	1	2	3.444444444	4.25	3.428571429	3	5
243	1	0	13	5	6	5	1	3	1.555555556	4.5	3.285714286	3.666666667	2.5
142	1	0	12	3	4	4	0	3.444444444	1.666666667	3.75	4.428571429	1	2.5
10011	2	1	13	1	1	1	2	2.444444444	3	5	4	2.666666667	2.5
383	1	0	15	999	999	999	2	1.111111111	3.333333333	6.25	4	1	4
10136	2	0	14	2	2	1	1	2.555555556	3.222222222	2.75	3.285714286	3.666666667	4
330	1	0	13	2	999	999	0	3.444444444	1.111111111	4	3.428571429	3	3
131	1	0	14	5	1	1	1	1.888888889	2.888888889	2.25	3	3	3
219	1	0	15	999	5	5	1	3	2.444444444	4.75	3.714285714	5	3
138	1	1	12	999	999	999	3	2.333333333	2.666666667	6	3	2.333333333	2.5
12067	2	0	12	5	3	999	1	2.666666667	1.888888889	7	3	5	3
10157	2	0	12	5	5	4	1	3.444444444	1.111111111	3	4.142857143	4.333333333	3.5
233	1	0	13	999	2	1	0	2.666666667	2.888888889	3	3.142857143	3	2.5
46	1	1	14	3	999	999	1	2.666666667	2	4.5	3	2.666666667	3.5
43	1	0	16	999	999	999	0	3.222222222	2.333333333	1.75	3.142857143	3	2
10196	2	0	13	999	999	999	0	3.666666667	1.666666667	4	3	3	4
336	1	0	16	5	2	4	2	2.111111111	3	6	4	2.666666667	4.5
10047	2	0	13	5	5	4	0	1.888888889	3.333333333	4.5	4	3	3
225	1	0	13	4	3	2	0	2.555555556	1.777777778	6.5	3.142857143	3.666666667	2.5
12022	2	1	13	999	2	1	1	2.444444444	3.111111111	2.75	3	3	4
10129	2	0	14	999	999	1	1	3.222222222	2.888888889	7	4	3.666666667	3.5
379	1	0	15	999	1	1	1	2.222222222	3.111111111	4.5	3.571428571	4.333333333	3
151	1	0	14	4	4	4	0	2.777777778	2.444444444	4	3	3	3
20094	2	1	15	999	5	5	3	3.666666667	1.555555556	5	3	4	3.5
10097	2	1	14	999	999	999	1	3.666666667	1.222222222	7	4	3.333333333	2
314	1	0	12	2	2	2	1	2.222222222	2.888888889	4	3	3	3
10123	2	1	15	3	999	999	0	3	1.666666667	5.5	3.428571429	3.666666667	3.5
86	1	0	17	3	4	4	1	2.333333333	2	2	4.285714286	3.333333333	3.5
10215	2	0	13	999	1	2	1	1.888888889	2.666666667	3.5	3.285714286	4	3
299	1	0	14	999	999	5	2	2.666666667	1.444444444	3.75	3	3.666666667	4
269	1	0	13	5	1	3	0	2.777777778	2.888888889	5.5	3.571428571	2.333333333	3
20068	2	1	17	3	4	5	0	3.5	1.444444444	6	4	5	2.5
124	1	999	999	999	999	999	999	2.444444444	1.333333333	3.75	3.142857143	3	5
227	1	0	12	999	5	4	0	4	1	4	3.428571429	3.333333333	2.5
10021	2	1	13	999	4	3	1	3.111111111	1.222222222	7	3.142857143	3.333333333	3
20110	2	0	15	2	3	3	1	2.666666667	3.222222222	5	3.714285714	4	3
211	1	0	16	3	3	4	1	3.444444444	1.333333333	1	3	3.333333333	3.5
10155	2	0	12	999	6	999	1	3	2.222222222	4.25	3	4.333333333	2.5
10122	2	1	15	999	999	999	0	3.666666667	1	4	3.428571429	4	1.5
322	1	0	14	999	6	5	0	3	1.111111111	5.75	3	2.333333333	4
156	1	1	13	999	999	999	1	3.666666667	1.222222222	7	4.142857143	2.666666667	4
111	1	0	18	4	2	4	1	2	1.666666667	7	2.714285714	3	3
10233	2	1	14	999	4	999	0	2.222222222	3.25	4.5	4	2	3.5
10178	2	0	13	999	999	2	1	2.666666667	2.888888889	4	3	3	3
240	1	0	13	3	3	3	1	2.666666667	2.777777778	5.25	3.142857143	3	4
181	1	0	15	999	999	999	0	2.111111111	3	4.5	3	2.333333333	4
10075	2	0	14	2	1	3	1	2.444444444	1.888888889	6	3	3	2.5
98	1	0	17	2	1	1	0	2.777777778	1.666666667	3	3	3	3.5
304	1	0	13	999	5	5	0	2.777777778	1.555555556	6.25	3.571428571	4	2
250	1	0	13	999	1	5	4	3.555555556	1.222222222	4.75	3.714285714	3	2
316	1	0	13	5	5	5	1	3.444444444	1.444444444	5.5	4	5	3
12082	2	0	13	6	5	5	1	2.333333333	1.777777778	7	4.428571429	1	2.5
12005	2	1	12	6	5	5	1	3.222222222	1	6	3.142857143	4.666666667	3
72	1	1	15	3	999	999	0	3.555555556	1.222222222	5.25	3.714285714	3	3
10187	2	1	13	4	3	3	0	3.555555556	1	6.5	4.285714286	2.333333333	3
194	1	0	14	4	3	999	1	2.333333333	1.222222222	5.75	3.142857143	3	1
370	1	999	999	999	999	999	999	1.444444444	3.111111111	5.5	3.428571429	4.333333333	3
20065	2	1	15	999	999	999	1	2.888888889	2.111111111	4	3	2	4
10189	2	1	12	999	999	5	0	3	1.555555556	4.75	3.142857143	3	3
20008	2	0	14	1	4	1	0	2.888888889	2.444444444	4	3.142857143	4.333333333	2
81	1	1	18	999	1	2	1	3.111111111	2	4	3	3.333333333	3
184	1	0	15	999	999	999	1	2.444444444	2.222222222	3.75	3	3	3
10151	2	1	12	999	999	999	1	3	1.333333333	4	3.714285714	5	3
114	1	0	15	3	1	1	1	2.111111111	2.777777778	7	3.571428571	3.333333333	3
10068	2	1	14	999	6	4	1	2.444444444	1.777777778	4	2.857142857	2.666666667	3.5
185	1	0	14	999	999	999	2	1.777777778	2.444444444	4	3	3	4
159	1	1	12	2	999	999	1	1.555555556	1.777777778	4.75	3.285714286	3	2.5
20035	2	0	13	3	2	2	0	2.666666667	2.555555556	4	3	3	3
10057	2	1	14	5	3	4	0	2.666666667	2.444444444	4.75	3.428571429	3.333333333	2
150	1	0	15	4	3	4	1	2.333333333	2.444444444	4	3	2.666666667	1
12068	2	0	12	999	999	999	1	2.222222222	2.444444444	4	3	3	3
122	1	1	13	2	999	999	1	2.888888889	2.222222222	3.75	3	3	3
10249	2	0	13	2	3	3	0	3.111111111	1.666666667	6.5	3.857142857	4	1
10034	2	1	13	3	4	4	1	3.666666667	1.111111111	5	4	4	1.5
10040	2	1	13	1	1	1	1	2	2.555555556	3.75	3.285714286	3.333333333	3.5
10077	2	0	14	999	999	999	1	3.777777778	1	7	3	3.666666667	4.5
10156	2	0	12	999	2	3	0	3.777777778	1.222222222	5.75	3	3.666666667	3
20123	2	1	15	999	999	999	1	3.333333333	2.111111111	4.5	3.428571429	3	2.5
10243	2	0	14	999	999	999	1	3.333333333	1.333333333	7	3.714285714	4.333333333	3
10130	2	0	14	5	6	4	1	3	2	5	3.571428571	4.333333333	3
10044	2	0	14	2	1	2	1	3.111111111	2.111111111	5.25	3.857142857	3.666666667	2.5
10148	2	1	12	999	4	3	1	3	2.555555556	4.75	3.714285714	3	3
10055	2	1	14	5	5	4	0	3.555555556	1.222222222	7	3	3.666666667	3
146	1	1	13	999	1	1	1	2.444444444	2.333333333	4	3	3	3
10213	2	0	13	5	2	5	1	2.333333333	1.555555556	7	3.571428571	3.666666667	3
346	1	0	14	5	5	4	3	2.333333333	2.888888889	3	2.142857143	1.333333333	2.5
20125	2	1	15	999	3	2	2	2	2.666666667	5.75	2.285714286	3.666666667	3
361	1	0	15	999	999	999	1	3.444444444	1.666666667	6	3	4	3
12009	2	0	12	3	3	3	1	3.111111111	1.888888889	4	3.428571429	3.333333333	3.5
20103	2	0	14	3	1	1	2	2.888888889	3.222222222	5.75	3.428571429	3	3
10170	2	0	13	999	3	2	1	2.444444444	2.444444444	4	4.428571429	4	3
311	1	0	13	999	5	5	1	2.333333333	2.444444444	4.75	2.857142857	2.666666667	3
87	1	1	14	999	999	1	3	2.666666667	2.333333333	5	3.285714286	3	4
10001	2	1	13	2	2	1	0	2.777777778	1.666666667	6	3.142857143	3.666666667	3
12083	2	0	13	999	999	999	0	3.111111111	1.666666667	5	4	3.333333333	4
110	1	1	16	999	2	1	2	2.888888889	1.777777778	4.5	4	3.666666667	2.5
193	1	0	15	3	3	3	2	2.222222222	3	3.75	3	3	1
10168	2	1	12	6	5	5	0	2.333333333	2.888888889	4	4	4	1
320	1	0	13	999	999	5	2	3.444444444	1.888888889	6.5	3.285714286	3	2.5
390	1	0	15	3	1	5	1	3	1.333333333	7	2.857142857	3.333333333	3
10022	2	0	13	3	4	4	1	3.666666667	1.222222222	7	3	4	4.5
366	1	0	16	4	5	2	2	2.444444444	1.888888889	4	2.571428571	2.666666667	3.5
10175	2	0	12	2	1	3	1	3.666666667	1	5.5	3.285714286	5	3
10069	2	1	14	1	2	1	2	3	3	5.5	3	2.666666667	3
69	1	0	16	2	2	999	1	2.666666667	1.777777778	4	3	3	2.5
263	1	0	15	5	999	999	999	2.444444444	2.222222222	5	3	3.333333333	5
279	1	0	14	4	5	5	1	2.888888889	2.111111111	4	3	3	2
97	1	0	17	999	2	2	3	2.555555556	2.777777778	3.75	3.142857143	3.333333333	3.5
10009	2	1	13	4	6	5	1	3.555555556	1	7	4	3.333333333	2
218	1	0	16	999	999	4	3	2.444444444	2.555555556	5.5	3.285714286	2.333333333	4
348	1	0	14	999	1	3	0	2.333333333	1.777777778	4.5	4.285714286	2.333333333	3
375	1	0	16	999	2	999	1	2.111111111	2.111111111	4	3.571428571	3.333333333	1
321	1	0	13	999	4	5	0	3.111111111	1.333333333	6	3.857142857	2.666666667	3
20072	2	0	15	2	2	2	0	2.666666667	2.555555556	4.25	2.857142857	3.333333333	3
20113	2	0	15	2	999	999	0	3	1.555555556	5.25	3	2.333333333	3
20091	2	0	15	999	2	2	0	3	1.888888889	4.75	4	2.333333333	3
10050	2	0	13	999	6	6	2	2.888888889	2	4	3	3	1
10188	2	1	12	999	999	2	0	3.222222222	1.222222222	5	4	3.666666667	3
354	1	0	15	999	999	999	1	1.888888889	2.888888889	5.5	3.142857143	2.666666667	4
175	1	1	14	1	999	2	1	3.111111111	2.444444444	7	4.285714286	4.333333333	1
20063	2	0	12	999	999	999	999	3.888888889	1	4	3	3	2
12075	2	1	13	2	2	2	1	1.666666667	2.888888889	4	3.142857143	3	4
10241	2	0	13	999	5	4	1	2.555555556	2	4	3.428571429	2.333333333	4
10066	2	1	14	999	2	1	1	2.777777778	1.888888889	6	3.428571429	4.333333333	3
10062	2	1	14	999	999	999	1	2.222222222	2.666666667	6.5	2.428571429	4.333333333	2.5
10224	2	1	13	999	2	1	1	2.888888889	1.222222222	5.5	3.714285714	2.333333333	3.5
32	1	0	14	999	999	999	1	2.777777778	1.444444444	4.75	3.428571429	2.666666667	4
300	1	0	13	4	5	4	0	3.111111111	1.222222222	7	2.428571429	2.333333333	2
20003	2	1	13	999	999	999	999	3.333333333	1.333333333	7	3	3	3
10145	2	1	12	2	4	3	0	3.222222222	1.666666667	5.75	3.428571429	3.666666667	4
10225	2	1	15	999	2	2	1	3.777777778	1.111111111	6	3.571428571	3.333333333	4
20002	2	0	14	999	999	999	999	2.777777778	2	7	3.571428571	3.666666667	1
12057	2	1	13	999	999	999	999	2.222222222	3	4	3.428571429	3.666666667	3.5
339	1	0	13	999	2	4	1	3.444444444	1.666666667	3	3.285714286	2.333333333	3.5
319	1	0	13	3	4	2	3	2.555555556	1.222222222	3.5	3	3	2.5
25	1	1	12	999	2	4	2	3	2.333333333	3.5	3.285714286	3	2
49	1	0	14	999	999	999	1	2.777777778	2	4	2.857142857	2.333333333	4
157	1	1	13	999	6	6	2	3	2	4	3	3	3
10238	2	0	13	3	1	2	1	3.777777778	1.111111111	5.25	3.142857143	3.666666667	3.5
10164	2	1	12	4	3	2	0	3.444444444	1.333333333	5.25	3.142857143	3	3
10139	2	0	14	999	4	3	1	3.111111111	1.888888889	7	3.142857143	4	2
18	1	0	16	4	1	2	2	3.111111111	1.222222222	6.75	3	3	2.5
10073	2	0	14	3	2	2	0	3.666666667	1.111111111	5.75	3.428571429	3.666666667	3.5
201	1	0	15	999	1	999	1	2.666666667	1.555555556	4.25	3.571428571	2.333333333	1
188	1	1	13	2	2	1	1	3.333333333	3	3.75	3.428571429	3	4.5
352	1	0	14	2	3	2	1	2.222222222	2.444444444	3.75	3.714285714	3	4
10228	2	1	13	999	3	3	1	3.555555556	1.333333333	6.25	3.714285714	3.333333333	3.5
171	1	0	15	2	2	2	1	2.222222222	3.111111111	7	3.571428571	3	2
79	1	1	17	999	1	999	1	3.111111111	1.888888889	3.75	2.857142857	2.666666667	1.5
20098	2	0	15	4	3	999	2	1.777777778	2.777777778	7	4	4	5
20076	2	1	14	2	2	3	1	2.111111111	3	3.75	2.571428571	3	3.5
152	1	0	15	5	4	2	0	2.666666667	3	2.75	3.571428571	3.333333333	3
371	1	0	14	3	4	2	1	2.888888889	1.777777778	4.5	3.428571429	3.333333333	3.5
19	1	1	15	999	999	999	1	2.333333333	2.555555556	4	4	3.333333333	3.5
230	1	0	13	999	2	1	0	3.666666667	1.222222222	7	4.428571429	2.666666667	5
378	1	0	15	3	4	4	0	3.555555556	1.125	4.75	3.142857143	3.333333333	5
297	1	0	15	999	4	999	1	2.444444444	2	4.5	3.857142857	2.666666667	3
10030	2	1	13	999	3	3	1	2.444444444	1.777777778	4.25	2.714285714	4.666666667	4.5
259	1	0	13	999	6	5	1	2.777777778	2.666666667	3.5	3	2.333333333	5
10121	2	1	14	2	2	4	2	3.444444444	2.222222222	3.75	4	3.333333333	3.5
323	1	0	12	999	4	5	1	3.444444444	1.666666667	1	3.285714286	2.333333333	2
290	1	0	14	3	1	4	4	2.777777778	1.111111111	6	2.857142857	3	3
53	1	0	16	999	999	1	2	3.666666667	1.555555556	6.5	3.285714286	4	3.5
10111	2	1	14	999	999	999	1	3.333333333	1.333333333	5.75	4	3	2
15	1	1	16	5	4	4	2	1.666666667	2.333333333	2	3.857142857	3	3
10016	2	1	13	6	4	5	1	2.777777778	2.333333333	5	3	3.666666667	2.5
12015	2	1	13	999	3	3	0	2.888888889	2.111111111	5	4	3.333333333	3
208	1	0	15	999	999	3	1	3.222222222	1.222222222	4	3	3	2.5
20119	2	0	14	2	5	2	1	2.777777778	1.333333333	7	4.142857143	5	3
10163	2	1	12	4	3	4	1	3.111111111	1.111111111	5	2.857142857	3	5
13	1	0	14	2	999	2	0	2.777777778	2.333333333	7	4	3	3
10154	2	0	12	6	5	4	0	3.222222222	1.555555556	4	3.142857143	3	3
10141	2	1	12	999	999	999	1	2.777777778	1.444444444	5.25	3.142857143	3.666666667	4
12088	2	1	14	999	5	5	2	3	1.888888889	3.5	2.571428571	2.333333333	4
292	1	0	14	4	4	4	1	3.111111111	1.111111111	7	3.285714286	3.333333333	3
99	1	0	14	3	2	2	3	2.444444444	2.666666667	3.75	3.285714286	3.666666667	3.5
71	1	0	16	4	2	999	1	2.777777778	2.222222222	4.75	4	2.666666667	3
10053	2	1	14	4	3	2	0	2.333333333	2.777777778	3	3	3	4.5
10167	2	1	12	999	3	999	2	2.222222222	1.888888889	5.25	3	3	3.5
45	1	1	14	999	4	4	1	3.777777778	1.444444444	6.25	4	3	4
10223	2	1	14	5	2	5	0	3.666666667	1.555555556	6.5	3.571428571	3.333333333	3
200	1	0	15	999	999	999	1	3	1.888888889	6.5	3.142857143	3.666666667	2
203	1	0	16	2	999	4	0	2.333333333	2.625	5.5	3.714285714	3.333333333	1.5
340	1	0	14	999	999	2	0	2.444444444	2.888888889	3.5	3.285714286	3.666666667	4
10060	2	1	15	6	3	3	1	3.444444444	1.111111111	5.25	3.571428571	4.333333333	3
10159	2	1	12	999	2	3	0	3.777777778	1.111111111	4.75	3.428571429	3.333333333	3.5
235	1	0	13	999	2	4	1	2.666666667	1.666666667	3	3.428571429	2.666666667	3
298	1	0	14	999	999	999	1	2.222222222	1.555555556	4.5	4.285714286	3	1.5
20102	2	0	15	999	999	3	0	2.777777778	2.888888889	3.75	3.571428571	3.333333333	4
20057	2	1	14	999	999	999	999	2	2.888888889	3.75	3	3	2
65	1	1	12	5	5	5	0	3.333333333	2.333333333	4.5	3	3	3
29	1	1	12	999	1	1	1	2.444444444	2	3.75	2.857142857	3	3
281	1	0	14	5	5	6	1	2.888888889	2.111111111	6.5	3.285714286	3	1.5
10	1	0	16	6	3	5	3	2.777777778	1.666666667	7	4	4	3
10108	2	0	16	999	4	4	0	2.666666667	1.333333333	5	3.571428571	4.333333333	4.5
20073	2	1	15	999	999	999	1	1.777777778	3	6	2.142857143	2	5
20022001	2	0	13	999	3	4	1	2.888888889	1.555555556	5	3.142857143	3.666666667	3
10079	2	0	14	2	2	1	1	1.888888889	2.666666667	5	2.857142857	3.333333333	1.5
10005	2	1	14	3	4	5	1	3.222222222	1.777777778	4.5	3.857142857	3.333333333	4.5
10081	2	0	14	3	6	5	1	2.666666667	2.222222222	7	4.142857143	5	1
10119	2	1	14	3	2	4	0	2.888888889	1.888888889	5	4	3.666666667	3.5
10183	2	1	12	999	999	999	999	2.777777778	2.888888889	5.75	3.428571429	3	4
154	1	1	12	999	999	999	1	3	2.777777778	4	3	3	5
84	1	0	17	999	1	4	1	2.111111111	2.888888889	2.75	3.285714286	3	1
10038	2	1	13	3	2	2	1	2.666666667	2.111111111	6	4	3	4
12011	2	1	13	999	4	5	1	3	1.333333333	5.75	3.285714286	3	3
216	1	0	14	999	4	4	1	2.111111111	3	2.75	2.428571429	4	5
119	1	1	16	6	6	6	0	2.777777778	1.777777778	3.25	3.285714286	2.333333333	3
10174	2	0	12	4	2	3	0	2.777777778	2.777777778	4.75	3.571428571	3.666666667	1.5
20071	2	0	15	999	4	3	0	1.777777778	2.777777778	6	3.428571429	2.333333333	3
115	1	999	999	999	1	1	0	2.333333333	2.666666667	3.5	3.714285714	4	3.5
6	1	1	15	4	2	2	4	2.444444444	1.888888889	4.25	3	3	3
231	1	0	13	999	4	4	0	2.555555556	2.666666667	4	3.142857143	3.333333333	4
12074	2	0	13	999	999	999	0	2.222222222	1.888888889	4	4	3.666666667	1
20019	2	0	13	999	999	999	999	3.555555556	1.333333333	4.75	3	3.666666667	3
226	1	0	12	999	6	5	1	2.666666667	2.888888889	4.25	3.428571429	3	3.5
10048	2	0	14	2	2	4	1	2.444444444	3	4.25	2.285714286	2	2.5
278	1	0	14	999	4	999	1	2.333333333	2.777777778	3.25	3	1.666666667	3
20117	2	1	17	999	4	999	0	2.888888889	1.222222222	4.5	3.285714286	4	4
169	1	1	14	2	1	1	1	2.555555556	2.666666667	5	3.285714286	3	3.5
12061	2	0	12	999	999	3	1	2.444444444	2.666666667	4	3	3	3.5
20093	2	0	15	999	999	999	1	3.555555556	1.444444444	5.75	4	3.333333333	4
10080	2	0	14	999	5	5	1	2.111111111	2.444444444	4.25	3	3	3
12062	2	1	12	999	999	999	2	2.888888889	2	4.75	4	3.333333333	2
241	1	0	13	999	999	999	0	3.444444444	1.333333333	4	3.857142857	3	3
12006	2	1	12	999	3	3	1	2.555555556	2.555555556	6	3.142857143	3	4
20120	2	0	16	4	2	2	1	3.111111111	1.777777778	4.75	2.571428571	4	1
20078	2	1	17	3	3	3	0	2.888888889	2.444444444	4	2.571428571	3	3
47	1	0	18	999	2	1	2	2.333333333	2.666666667	3.75	3	3.666666667	3
105	1	1	16	999	2	999	3	2.444444444	2.777777778	5	3.857142857	3	3.5
10152	2	1	13	5	999	999	1	2.777777778	1.888888889	3.5	2.571428571	1.666666667	4.5
260	1	0	14	5	5	5	1	3.111111111	1.625	7	3	3	3
10104	2	0	15	4	3	2	0	2.666666667	2	5	3	3.666666667	3
67	1	0	14	3	2	3	0	3	1.666666667	3.75	3.571428571	4.666666667	1
35	1	1	17	999	999	999	2	3.222222222	2.666666667	3	2.428571429	4	4
12014	2	0	14	4	4	5	0	3.333333333	1.444444444	6.75	3.142857143	3.666666667	1.5
271	1	0	14	4	4	5	0	3.444444444	1.777777778	3.5	3.428571429	4	3
345	1	0	14	999	6	1	2	3.333333333	1.222222222	2.75	3.285714286	3.666666667	1.5
242	1	0	13	999	5	6	0	3.111111111	1.222222222	7	2.714285714	4	3
364	1	0	15	5	5	6	1	3	2.666666667	4	4.428571429	3	4
289	1	0	15	3	4	999	0	2.666666667	1.666666667	3	3.571428571	2.666666667	3
10242	2	0	14	1	2	4	1	2.222222222	2.444444444	4	3.142857143	3.666666667	3
10049	2	0	13	999	4	4	1	3.444444444	1.444444444	5.5	3.857142857	4	5
387	1	0	16	5	1	3	1	2.444444444	1.666666667	4.75	2.857142857	2.333333333	3
10166	2	1	12	5	4	4	1	3	2.555555556	4.5	2.571428571	4	5
96	1	1	15	999	999	999	2	2.444444444	1.888888889	4.75	2.857142857	3.666666667	3
10063	2	1	14	3	2	3	1	3.333333333	1.222222222	5.5	3	3.666666667	3
167	1	1	17	999	2	1	2	2.888888889	2.333333333	1	3.857142857	1.333333333	2.5
20056	2	1	13	3	5	2	1	3.111111111	1.888888889	7	3	3	2.5
10059	2	1	14	3	3	1	0	1.888888889	2.777777778	7	3.142857143	3	1
51	1	0	16	1	2	2	1	1.333333333	2.888888889	5.25	4.142857143	3	2
20083	2	0	14	2	2	2	1	2.555555556	2.777777778	4.75	3.428571429	3	4
58	1	0	12	999	999	999	0	2.666666667	2.777777778	2.25	3	3	3.5
20001	2	0	14	2	1	3	0	2.222222222	2.333333333	6.75	3.285714286	3	3
308	1	0	14	5	2	5	1	2.555555556	2.555555556	2	3.142857143	4	2.5
12064	2	0	13	4	1	4	2	2.444444444	2.777777778	4.25	3.714285714	3.333333333	2
20022002	2	0	13	2	3	4	1	2.888888889	2.111111111	7	3.714285714	3.666666667	3
20042	2	0	13	1	4	2	4	3.444444444	2.555555556	4	3.857142857	1.333333333	3.5
12003	2	1	13	999	999	999	0	2.555555556	2.888888889	4	3	3	2.5
74	1	1	14	2	2	2	1	2.777777778	2.222222222	5.25	4	3.333333333	1.5
325	1	0	14	2	999	2	0	2.333333333	2.555555556	7	3.857142857	3	4.5
12089	2	1	15	999	5	999	2	2.888888889	2.777777778	4.5	3.285714286	3	2.5
10025	2	0	13	5	6	4	1	3.888888889	1.333333333	5.5	4	4	1.5
20043	2	0	15	999	999	999	1	3.888888889	1.444444444	5	4	2.666666667	2.5
10240	2	0	13	3	999	999	1	3.888888889	1.333333333	6.75	3.428571429	3.666666667	1
380	1	0	15	2	1	4	1	3.555555556	1.666666667	5.75	3.714285714	3.666666667	1
20060	2	0	15	1	3	2	2	3.333333333	2.888888889	2	3	4	4
295	1	0	14	999	3	1	2	2.555555556	1.555555556	5.5	3.428571429	3.666666667	4
20037	2	0	12	999	2	999	0	2.333333333	2.888888889	3.25	3.142857143	3	5
20092	2	1	15	4	999	999	1	3.333333333	2.333333333	5.75	3.428571429	3	2.5
20032	2	1	12	4	2	1	5	2.555555556	2.333333333	2.5	3	3	3
12073	2	1	13	2	999	999	1	3.444444444	1.888888889	5	3.428571429	4	4.5
10712	2	0	12	999	5	999	2	3	1.333333333	3.75	3.571428571	3.333333333	1.5
107	1	1	15	999	2	2	0	2.111111111	2.888888889	2	3.714285714	2.666666667	3.5
191	1	0	14	999	2	2	3	3.111111111	1.444444444	7	3.285714286	3.666666667	3
10094	2	1	14	2	999	2	1	2.777777778	2.666666667	2	3.142857143	3.333333333	2
10078	2	0	14	2	2	4	0	2.333333333	1.666666667	7	2.714285714	3.666666667	4
266	1	0	999	4	6	5	1	3.888888889	1.333333333	7	3.142857143	3	4.5
351	1	0	14	2	3	4	3	1.555555556	2.777777778	6	3.142857143	4	3
273	1	0	14	4	999	999	0	2.444444444	2.777777778	2	3.142857143	2	4
20062	2	0	14	999	999	999	999	3.444444444	1.777777778	5	3.285714286	4	2.5
294	1	0	13	999	5	999	0	3.666666667	1.555555556	3.5	4	3	2
100	1	0	17	3	2	2	0	2	2.444444444	5	3	3	3
1	1	1	17	4	4	2	1	3.111111111	2.777777778	3.75	3.285714286	2.333333333	3.5
12072	2	1	15	3	3	2	1	3.888888889	1.333333333	5.75	3.142857143	3	3.5
180	1	1	16	999	999	999	0	2	1.888888889	3.5	3	3	5
10045	2	0	13	999	999	999	1	3.222222222	1.666666667	5	3	3	3.5
310	1	0	13	999	5	4	0	2	2.666666667	3.5	3.571428571	3.333333333	4
10149	2	1	12	2	5	3	0	2.888888889	2.555555556	6	3.142857143	3.333333333	3
10226	2	1	14	999	999	999	0	2.555555556	1.666666667	4	2.428571429	3.666666667	3
92	1	0	16	2	999	999	3	2.666666667	2.444444444	6.25	3.285714286	3	2.5
10117	2	1	15	3	3	3	1	2.555555556	2	4	3.571428571	4	2
256	1	0	12	3	5	5	0	3.333333333	1.333333333	5	3.428571429	3	2
10126	2	1	14	999	5	5	1	3.222222222	1.888888889	5.75	3.857142857	3.666666667	1
27	1	0	13	4	1	1	1	2.777777778	1.777777778	5.25	3	3	2.5
331	1	0	12	3	5	5	0	3	2.111111111	5	4.857142857	3.666666667	3
10092	2	1	14	1	3	3	2	1.888888889	2.888888889	3.5	3.428571429	3	5
10231	2	1	14	999	4	4	1	3	2	5.75	3.285714286	3.333333333	4
280	1	0	13	999	5	999	1	2.777777778	1.666666667	4	3.428571429	3.333333333	2.5
10193	2	0	12	999	999	4	1	2.333333333	1.555555556	4	3	3	5
10230	2	1	13	999	999	999	1	2.777777778	2.666666667	4	3.714285714	3	3
324	1	0	13	3	5	5	0	3.777777778	1.444444444	5.25	3.714285714	3	4.5
28	1	0	13	6	5	4	1	2.222222222	2.777777778	3.5	4	2	5
64	1	0	14	3	4	1	1	4	2.222222222	4	4	3	3
20061	2	0	13	3	4	4	1	1.888888889	2.333333333	7	2.142857143	3	3.5
10064	2	1	14	2	4	999	0	1.777777778	2.555555556	3.75	2	2.333333333	5
36	1	1	13	999	999	999	0	3	2.666666667	5	3.428571429	3.333333333	5
10134	2	0	15	999	999	2	1	2.555555556	2.333333333	2	2.142857143	3.333333333	4
212	1	0	15	3	2	2	1	2.555555556	2	6	4.571428571	3.333333333	4
20024	2	0	14	999	999	999	2	2.777777778	1.888888889	4.25	3.285714286	3	1
10186	2	1	12	999	2	3	1	2.444444444	1.777777778	1	3	3	2.5
26	1	0	11	2	999	999	1	4	1.888888889	6	4	4	3
10232	2	1	13	3	3	1	0	3.222222222	1.777777778	5	3.571428571	3.333333333	3
10019	2	1	15	2	4	4	1	3.666666667	1.555555556	7	3.285714286	5	1.5
12056	2	1	12	6	5	6	1	3	2	7	3.857142857	3	4.5
168	1	0	16	4	2	1	2	2.888888889	2.666666667	3.25	3.142857143	2.666666667	3
222	1	0	13	999	999	999	999	3.444444444	1.555555556	3.5	3.571428571	3.666666667	3.5
10184	2	1	12	3	3	4	0	2.444444444	2.444444444	4.25	4.428571429	2.666666667	4
20126	2	0	16	3	3	3	1	2.777777778	1.666666667	5	3.428571429	2.666666667	4
356	1	0	13	999	4	999	3	2.888888889	1.666666667	6.25	4.714285714	3	3.5
10076	2	1	14	5	4	1	2	2.777777778	2.666666667	5	3	3.333333333	4.5
187	1	0	16	999	1	3	1	2.888888889	1.777777778	4.5	3.857142857	3	3.5
153	1	0	15	999	999	999	1	2.666666667	2.555555556	4	2	3	3.5
149	1	0	12	3	5	4	1	3.222222222	2.111111111	4	3	3	4
309	1	0	14	999	2	1	2	3.111111111	2.222222222	2.25	3.571428571	2.666666667	2
106	1	1	15	2	3	1	1	2.888888889	2.666666667	5.5	3.714285714	3.333333333	3.5
39	1	999	999	999	999	999	999	4	1.8	5.75	3.428571429	2.333333333	4.5
20030	2	0	12	3	999	999	0	2.666666667	1.444444444	6.5	3.142857143	3	2
301	1	0	13	999	3	3	0	2.222222222	2.222222222	4	3.142857143	2.666666667	5
10127	2	1	14	999	999	999	0	2.888888889	1.555555556	1.25	3	2.333333333	4.5
343	1	0	14	3	2	2	1	3.333333333	1.666666667	6	4	2	4
10015	2	1	14	4	4	4	0	3.111111111	1.666666667	4	2.571428571	4	4
68	1	0	14	999	2	2	1	3.222222222	2	4	4	3	4
312	1	0	16	3	5	5	0	2.666666667	1.777777778	3.75	2.428571429	3	4.5
141	1	1	12	999	999	999	0	3.111111111	1.888888889	4	3	3	4
121	1	999	999	999	999	999	999	2.666666667	2.444444444	4	3.428571429	2.666666667	5
12020	2	0	14	999	1	1	1	2.777777778	2.444444444	4.25	2.714285714	3	3.5
16	1	0	17	2	3	3	0	2.666666667	2.666666667	4.5	3.428571429	2.333333333	3
130	1	999	999	999	999	999	999	2.111111111	1.888888889	4	4	3	5
10180	2	0	13	4	2	2	1	2.888888889	2.333333333	4	3	3	2.5
118	1	1	14	999	1	1	0	2.444444444	2.222222222	4.5	3.857142857	3	4
10032	2	1	14	3	4	4	2	2.777777778	1.777777778	6	4.142857143	4	4
12092	2	0	14	999	5	999	0	3	2.555555556	5.25	3.571428571	4	4.5
10210	2	1	13	999	999	999	0	3.111111111	2	4	3	3.333333333	3.5
350	1	0	14	999	2	5	1	2.666666667	2.375	4.75	2.857142857	4	3
10204	2	1	13	3	4	4	0	3	2	4.5	3.285714286	3	5
10091	2	1	16	3	2	4	0	2.333333333	2.222222222	4	3.714285714	3	4.5
10171	2	0	12	2	4	4	1	2.666666667	2.555555556	4	3	3	4
210	1	0	15	999	4	4	1	2.888888889	2	4.5	3	2.333333333	4
10160	2	1	13	999	999	999	2	2.555555556	2.777777778	5.25	3.142857143	3.666666667	2.5
178	1	1	14	3	1	4	1	1.666666667	2.777777778	4.75	3.714285714	1.666666667	4
337	1	0	14	2	2	4	1	2.666666667	2.444444444	3.5	3.714285714	3	4
255	1	0	13	4	4	3	2	2.888888889	2	6.25	3.571428571	3	4
10067	2	1	14	999	3	3	0	3.777777778	1.333333333	3.25	3.714285714	3	2.5
10027	2	0	13	4	3	3	0	3.444444444	1.444444444	2.75	4.571428571	3.666666667	3
20028	2	1	13	2	4	3	2	2.444444444	2.555555556	4.5	3	3.333333333	3.5
10138	2	0	15	999	999	3	1	2.777777778	1.666666667	6	3.428571429	3.666666667	3.5
20074	2	0	16	999	2	2	1	3	2.222222222	6	3.571428571	3.333333333	4
373	1	0	15	999	999	999	1	3	1.666666667	4	3.428571429	3.666666667	4
125	1	1	14	2	2	1	3	2.111111111	1.555555556	3	3.285714286	2.333333333	3
20089	2	0	15	3	999	3	1	2.777777778	1.555555556	5.75	3.428571429	4	4
20096	2	0	14	2	999	4	0	2.444444444	2.444444444	6	3	3	3
10056	2	1	14	2	3	3	1	2.888888889	1.444444444	5	2	3.333333333	2.5
360	1	0	14	999	999	999	2	2.666666667	1.444444444	7	2.714285714	3.333333333	2
50	1	0	14	999	1	999	2	2.111111111	2.555555556	6	3.142857143	4	1.5
10169	2	0	12	2	3	999	0	3	1.555555556	7	3.714285714	3.666666667	4.5
12059	2	0	13	999	3	2	1	3	1.444444444	4.75	3	3	3
10153	2	1	12	999	3	3	1	2.777777778	2.111111111	4.5	3.571428571	3	2.5
103	1	0	17	2	2	5	0	2.777777778	2	5.5	3.428571429	2.333333333	4
30	1	0	13	999	999	4	1	3.333333333	2	5	4	3.666666667	4
347	1	0	14	4	999	6	1	2.111111111	2.111111111	4.75	2.857142857	3	4
20108	2	0	14	999	4	3	0	2.555555556	2.444444444	3.25	3.142857143	5	4
129	1	0	15	2	1	2	1	1.777777778	2.222222222	6	3	2.666666667	3.5
10137	2	0	14	3	2	1	1	2.777777778	2.777777778	4.5	2.285714286	3	4.5
10087	2	1	14	6	4	999	0	1.777777778	2.777777778	5	3	3	3
11	1	0	15	2	1	2	0	2.333333333	2.777777778	3.25	1.857142857	2.666666667	4.5
20051	2	1	14	1	1	1	1	2.777777778	2.333333333	4.5	4.142857143	4	4
165	1	0	16	3	6	5	0	2.666666667	1.777777778	3.25	4.285714286	3	5
20047	2	1	17	2	2	1	0	3	1.888888889	4	3.428571429	3.333333333	4.5
163	1	1	13	999	5	5	4	3.555555556	1.555555556	4	4	3	1
334	1	0	12	999	999	999	1	3	2.111111111	3.25	3.285714286	4	3.5
20097	2	0	15	3	3	4	1	2.555555556	2.333333333	4	3.142857143	4	5
10229	2	1	14	4	3	2	1	3.444444444	1.666666667	7	4	3.666666667	3
8	1	999	999	999	999	999	999	2.75	1.75	3.5	4	3.333333333	2
12051	2	1	12	999	999	3	0	2.555555556	2.333333333	5.25	3.714285714	3.333333333	2
20064	2	0	14	2	4	4	1	3.333333333	1.666666667	7	2.857142857	4.666666667	3
20015	2	0	13	999	999	999	0	3	2.333333333	6.75	4.142857143	1.666666667	4
10191	2	1	12	999	2	4	1	2.666666667	2.666666667	4	3	3	4.5
20029	2	1	12	2	999	999	2	3	2.666666667	4	3	3	4
10133	2	0	15	3	2	2	1	2.111111111	2.777777778	4.25	3.714285714	3.666666667	4
12065	2	0	14	999	4	4	6	3.111111111	1.444444444	5.25	3.571428571	3	3.5
12004	2	1	13	999	5	999	0	3.111111111	1.666666667	4.5	3.142857143	4	4
10143	2	1	12	999	999	999	0	2.444444444	2.222222222	2	3.142857143	3	5
12081	2	1	13	3	2	1	1	2.555555556	1.888888889	5	3	3	3.5
5	1	0	15	6	6	6	3	3.333333333	1.444444444	3.5	3.285714286	3	4
20090	2	0	15	999	5	5	0	2.777777778	2.111111111	5	4	4	3
10028	2	0	14	4	4	6	0	3	1.777777778	4.75	2.142857143	3	5
315	1	0	13	2	1	1	0	2.666666667	1.777777778	3	3	3	3.5
10002	2	1	13	6	6	4	1	3.333333333	1.555555556	4	3.571428571	4.333333333	3
365	1	999	999	999	999	999	999	2	2.444444444	3.5	3	2.666666667	3
57	1	0	14	999	3	999	3	2	2.222222222	5	3	3	5
385	1	0	14	2	5	3	0	1.555555556	2.375	1.5	4	3	3.5
245	1	0	14	4	5	5	6	2.555555556	1.444444444	4	3	4	3
20039	2	1	13	2	1	1	1	3.222222222	1.888888889	3.75	3.285714286	3	5
12090	2	1	15	2	999	2	2	3.222222222	1.444444444	7	3	3.333333333	4
104	1	1	15	999	4	2	0	2.888888889	1.888888889	5	4.571428571	3	3
20052	2	0	15	2	1	1	3	2.777777778	2.666666667	3.25	3.571428571	3.333333333	2.5
2	1	0	16	2	3	3	3	2.111111111	2.555555556	3.25	3.142857143	2.333333333	3
10029	2	0	13	2	2	2	1	2.888888889	2	4.25	2.714285714	4.333333333	2.5
20009	2	1	14	999	999	999	1	3	1.888888889	4	3	3	3
161	1	0	12	6	3	5	0	3	1.888888889	4.75	3.285714286	3	4.5
369	1	0	15	2	999	4	1	1.888888889	2.555555556	4.25	3.428571429	3	3
10115	2	1	14	3	4	4	0	3.333333333	1.777777778	4.25	3.142857143	3	4
261	1	0	14	3	2	4	1	3.111111111	1.555555556	4.75	3.857142857	3.666666667	3
10024	2	0	13	6	6	6	1	3.444444444	1.555555556	5.25	3.857142857	3.666666667	3
215	1	0	15	999	4	4	3	3.222222222	2	4.75	3.571428571	3	4
12007	2	0	13	999	2	2	2	3.111111111	1.444444444	4	3.142857143	3.666666667	3.5
12091	2	0	15	999	2	4	0	2.666666667	2	7	3.5	3.666666667	3
20011	2	0	15	999	999	999	2	3.111111111	2	5	3	3	4
89	1	1	19	4	1	999	0	2.666666667	2.666666667	2.75	3.285714286	4	4
20080	2	1	16	999	999	999	1	3.111111111	2.555555556	6	3.714285714	3.333333333	4
10218	2	0	13	4	1	4	1	3.222222222	1.888888889	7	4	5	3
12063	2	1	13	999	999	999	1	2.888888889	2.444444444	5.5	4	4	4
10061	2	1	15	3	2	4	3	2.888888889	2.666666667	3.75	3.571428571	3.333333333	5
10074	2	0	14	3	2	2	1	2.666666667	2.111111111	5.5	2.571428571	4	4
20050	2	1	14	999	4	1	2	2.666666667	2.333333333	7	3	3.333333333	1.5
20058	2	0	15	999	999	999	2	3	2.333333333	4.5	3	3.666666667	3
206	1	0	15	3	999	999	1	2.777777778	1.666666667	4.25	3.571428571	3.666666667	4
10007	2	1	13	6	4	4	1	3.666666667	1.444444444	6.75	3.714285714	3.333333333	3
10116	2	1	14	1	999	3	0	2.777777778	2.222222222	4	2.714285714	3	4
20118	2	1	15	3	2	999	0	2.222222222	2.444444444	4.5	3.857142857	3	3
54	1	1	15	999	4	4	1	3.111111111	2	5.5	4	4	3
10006	2	1	13	6	999	999	1	3	1.444444444	5	4	3.333333333	5
10202	2	1	13	999	1	3	2	2.333333333	2.333333333	5.5	3	3.333333333	4
20069	2	0	15	999	999	999	1	2.777777778	2.222222222	6.75	3	1	4
296	1	0	15	3	4	2	1	3.222222222	2.111111111	1.25	4.428571429	3.333333333	4
20086	2	1	15	1	2	2	1	2.111111111	2.444444444	2.75	3.714285714	3	3
239	1	0	13	999	3	3	0	3.222222222	1.555555556	4.75	3.428571429	4	4
302	1	0	13	999	6	6	1	3.888888889	1.555555556	1.75	3.714285714	3	4
20079	2	0	15	4	4	999	1	3.333333333	1.555555556	4.5	3	3.666666667	3
148	1	0	16	999	999	999	1	3.555555556	1.666666667	3.5	3	3	4
20010	2	0	14	999	999	1	1	2.444444444	2.222222222	6	2.285714286	3.666666667	3.5
197	1	0	14	5	999	2	4	2.777777778	1.777777778	4.25	4	2.666666667	1.5
63	1	1	13	999	1	2	2	2	1.777777778	2.5	3	1	3
95	1	0	15	4	1	2	0	2.888888889	1.777777778	6	4	3	3
78	1	0	14	4	1	4	1	3.333333333	1.555555556	3.25	3.142857143	3	5
10207	2	1	13	3	2	4	0	3.333333333	1.555555556	4.5	3.142857143	3.333333333	3.5
41	1	0	15	3	1	2	1	3.222222222	2	5.25	4	3.333333333	3
120	1	999	999	999	999	999	999	2.555555556	1.555555556	4.75	4	3.333333333	3.5
139	1	1	15	999	4	5	0	2.111111111	1.888888889	5.25	1.714285714	1	3.5
20013	2	0	15	2	1	2	0	2.777777778	2	5	2.142857143	1	4
234	1	999	999	999	999	999	999	2.555555556	1.666666667	4.75	2.571428571	3	3.5
76	1	0	17	2	1	999	2	2.444444444	2.222222222	4.25	3.285714286	3	2.5
388	1	0	15	999	5	4	0	3	2.111111111	5.5	3.714285714	3.333333333	4
20023	2	1	15	999	999	999	1	3.111111111	2.222222222	4.75	3.142857143	3	5
37	1	1	12	999	2	2	1	3.888888889	1.555555556	6.5	5	3	3.5
166	1	0	13	999	999	999	2	2.555555556	2.111111111	7	3.285714286	2.333333333	4
60	1	0	16	6	4	6	1	2.888888889	2.555555556	3.5	2.714285714	2.333333333	5
20109	2	1	15	3	2	1	1	2.555555556	2.666666667	5.5	3.857142857	3.666666667	3
268	1	0	13	3	4	4	1	3.777777778	1.555555556	6	3.857142857	4.666666667	4
246	1	0	13	3	999	5	0	3.111111111	1.555555556	4	3	3	5
353	1	0	15	3	999	999	0	2.444444444	2.666666667	3.5	3.857142857	3.333333333	4
20070	2	0	15	2	3	1	1	2.666666667	2.444444444	5.5	3	3	4
3	1	0	14	1	999	1	1	2.888888889	1.888888889	3.25	2.857142857	2.666666667	3
77	1	1	14	999	999	999	1	2.666666667	2.555555556	4	3	3	3.5
213	1	0	14	999	5	4	0	2.444444444	2.444444444	2	2.142857143	2	4
20036	2	0	12	999	999	999	999	2.333333333	2.444444444	4	3	3	5
10199	2	0	12	1	999	3	0	2.666666667	2.333333333	4	3.142857143	3.666666667	2
20099	2	1	16	2	2	2	1	3.555555556	1.777777778	4	3.142857143	2.333333333	3
10095	2	1	14	2	2	2	2	3.333333333	1.777777778	6	3.285714286	4	3
112	1	1	16	4	3	3	0	3.777777778	2.111111111	5.75	3.714285714	3.333333333	4
20106	2	1	15	3	4	2	1	3.111111111	1.666666667	5.5	3.714285714	3.333333333	4
198	1	0	15	999	6	5	1	2.888888889	1.666666667	3	3.714285714	3	5
12002	2	1	12	2	5	4	1	3.111111111	2	5.5	3.571428571	3.666666667	3
10212	2	0	13	4	1	3	1	2.888888889	1.875	5	3.142857143	3.333333333	3.5
10206	2	1	13	2	3	2	1	2.333333333	2.111111111	3.75	2.571428571	2.333333333	3
20007	2	1	13	999	3	5	1	3.333333333	1.666666667	5	4	3	3.5
10216	2	0	14	2	2	1	3	2.444444444	2.333333333	3	2	3.333333333	3.5
176	1	1	13	2	2	1	1	2.666666667	2	2.25	3	2.333333333	3
14	1	0	18	3	5	5	1	3	2.444444444	5.75	3.714285714	3	3
85	1	1	14	2	4	3	1	2.111111111	2	2	3	3.666666667	3.5
303	1	0	13	5	6	6	0	3.111111111	1.555555556	4	4.142857143	3.333333333	4
10205	2	1	13	6	5	5	2	3	1.777777778	5	3	3.333333333	3
318	1	0	13	4	5	5	1	2.666666667	1.875	6.25	3.571428571	4	4
202	1	0	14	999	5	5	1	2.888888889	2.666666667	1.5	1.857142857	2.666666667	4
170	1	0	15	999	2	2	1	2.777777778	1.666666667	1.75	3	3.666666667	3.5
10082	2	1	15	999	1	1	0	2.444444444	2.555555556	4.5	3	3.666666667	3
10058	2	1	15	999	999	999	999	3	1.777777778	6.5	3.714285714	4.333333333	5
372	1	0	15	5	3	5	1	3.111111111	2.555555556	2.25	4.142857143	2.666666667	4
10109	2	0	15	2	2	2	1	2.777777778	2.222222222	5	3.857142857	3.666666667	5
158	1	1	13	999	5	4	3	2.333333333	1.777777778	4	3.571428571	3.333333333
10020	2	1	13	2	3	4	1	2.333333333	2.111111111	5	3.571428571	3	3.5
10086	2	1	15	2	999	3	0	2.777777778	2.222222222	6.5	3	3.333333333	3
12	1	0	17	999	2	2	0	2.444444444	2.375	1.75	4.142857143	4	2.5
20111	2	1	14	2	4	4	2	2.555555556	2	5.25	3.428571429	3.333333333	3
116	1	999	999	999	6	6	0	3.111111111	1.555555556	5.5	3.428571429	2.666666667	5
10211	2	1	13	5	2	3	1	2.555555556	2.333333333	3.5	3	3	4
10192	2	0	13	999	3	3	0	3.555555556	1.555555556	4	3	3	3
12060	2	0	13	999	2	3	1	2.555555556	2.111111111	4.25	3.571428571	4	2.5
251	1	0	12	999	5	3	1	2.333333333	2.333333333	3.25	3.857142857	2	3
368	1	0	15	999	4	4	1	2.444444444	2.111111111	6	3.285714286	3	3
10046	2	0	13	5	5	5	1	2.555555556	2	4.25	2.142857143	2.333333333	2
357	1	0	14	4	1	2	1	3.222222222	1.555555556	4.5	3.428571429	3.333333333	4
10194	2	0	12	999	999	999	999	3.222222222	1.777777778	4.5	4	4	3.5
101	1	0	16	1	2	1	1	3	1.777777778	4.333333333	3.857142857	3	3.5
91	1	1	16	4	4	4	1	2.666666667	2.111111111	4	3.285714286	3	3
10237	2	0	13	999	4	4	1	2.888888889	1.666666667	5	3.571428571	3	3
20048	2	0	14	999	999	999	1	3.222222222	1.777777778	6	3	3	3
10222	2	1	14	999	4	4	1	2.666666667	2	5	3	3	4
10096	2	1	14	999	999	2	1	3.444444444	2.333333333	5	2.857142857	2.666666667	3.5
12086	2	1	13	999	999	3	1	3.444444444	1.777777778	4	4	3	3
10177	2	0	13	999	3	999	2	2.888888889	1.777777778	5	3.714285714	3	4
363	1	0	15	999	999	999	2	1.888888889	2	4.25	3.142857143	3	3
10162	2	1	12	999	4	4	1	3.111111111	2.555555556	3.75	3	3.333333333	3.5
174	1	0	19	999	999	999	0	2	2.555555556	4.5	3.428571429	2.333333333	1
173	1	1	14	999	1	4	1	3.333333333	1.888888889	5.25	2.857142857	3.333333333	4
327	1	0	13	999	1	4	1	2.888888889	2.444444444	4	3	3	3.5
20054	2	0	12	2	2	1	1	3.222222222	2.333333333	6.25	4	4.333333333	5
335	1	0	14	5	2	4	0	2.444444444	2.555555556	5.25	3.142857143	2.666666667	3.5
20124	2	0	16	3	2	3	1	3.111111111	2.333333333	3.75	3.857142857	2.666666667	4
20081	2	0	16	999	3	3	2	3.555555556	1.777777778	6.25	3	3	2
10124	2	1	14	999	1	2	1	3.444444444	2.333333333	5	4	3	4
20082	2	0	17	1	2	2	3	2.777777778	2.444444444	4.5	4	3.333333333	2.5
10036	2	1	15	3	4	2	1	2.444444444	1.777777778	4	2.714285714	3.666666667	2
358	1	0	14	999	5	4	1	2.666666667	2.111111111	2.75	4	3.666666667	3.5
12013	2	0	15	2	2	999	0	3	1.555555556	5	3	3.666666667	3
10181	2	0	12	3	5	999	2	3.777777778	1.555555556	6	3.714285714	4	4
254	1	0	13	999	4	5	1	3.111111111	2	6.5	3.571428571	3.666666667	5
17	1	1	17	999	999	999	1	3.111111111	2.333333333	4.75	4.571428571	3.333333333	4
10150	2	1	13	1	1	1	2	2.666666667	2.333333333	4.5	3.714285714	3.666666667	5
144	1	0	13	999	999	999	1	2.555555556	2.555555556	4.25	3	3.666666667	3
73	1	1	14	999	999	3	2	3.222222222	2.222222222	7	3.285714286	2.666666667	3
217	1	0	16	3	4	4	1	2.555555556	2.111111111	6	3	2.666666667	5
313	1	0	14	999	999	999	1	3.444444444	1.555555556	1.666666667	3.142857143	3.666666667	3
133	1	1	14	3	999	999	2	2.222222222	2.444444444	4.25	4	3	4
10008	2	1	13	2	1	1	1	2.777777778	1.555555556	4.75	4.142857143	2	5
12079	2	1	13	999	999	4	1	3.111111111	2.111111111	4.25	3.714285714	3	3
10118	2	1	14	6	3	6	1	3.777777778	1.555555556	5.75	3.714285714	3.666666667	4
20020	2	0	14	999	999	999	2	2.666666667	2.555555556	4	3	3	2
10158	2	0	12	3	5	3	1	2.333333333	2.555555556	4	3.571428571	3	4
20045	2	0	15	999	1	1	1	3	1.777777778	4.5	3.571428571	3	3.5
10010	2	1	14	3	999	999	2	2.555555556	2.111111111	4.5	1.857142857	3.666666667	2
10026	2	0	13	4	3	2	2	3.555555556	1.555555556	2.75	2.714285714	3.333333333	4
376	1	0	15	5	3	3	1	3.666666667	1.555555556	6.25	3.428571429	4.333333333	4
127	1	0	14	999	999	999	1	1.75	2.25	4.25	3	3.666666667	3
61	1	1	18	6	6	1	2	2.444444444	2.222222222	4.25	2.166666667	2	4
12094	2	0	14	3	6	6	1	2.111111111	2.444444444	6	4	3.333333333	4.5
10161	2	1	12	999	999	2	1	2.888888889	2.222222222	5.25	3.571428571	3.333333333	2
20116	2	1	14	999	4	5	0	3	2.333333333	5.5	3.714285714	3	2
199	1	0	14	999	2	4	0	3.444444444	1.777777778	6.25	4	4	5
236	1	0	12	3	4	5	0	2.777777778	1.777777778	2.5	3.285714286	3.666666667	3
10244	2	0	13	2	2	2	1	3.222222222	2.111111111	6	4.142857143	999	4.5
20095	2	1	14	999	999	2	1	2.111111111	2.444444444	4	3.571428571	4.333333333	3
12012	2	0	14	2	5	4	0	2.333333333	2.444444444	4	3	3	5
10125	2	1	14	2	2	1	1	2.666666667	1.666666667	6	3.857142857	3.666666667	3
33	1	1	12	2	2	1	2	2.777777778	1.777777778	5.75	3.428571429	2.666666667	4
83	1	0	14	3	2	3	1	3.333333333	2.444444444	5.5	3.571428571	3	5
128	1	0	17	4	1	1	1	2.888888889	2.444444444	3.75	3	3
137	1	0	12	999	999	999	1	2.777777778	2.444444444	3.5	3	3	4
10017	2	1	13	3	5	4	0	2.666666667	2.222222222	4	3.142857143	4.333333333	2.5
10217	2	0	13	999	3	3	1	2.333333333	2.555555556	5	3.714285714	3	4
10112	2	1	14	6	2	4	1	2.888888889	2.555555556	5	3	4	4
10102	2	0	14	2	2	4	1	2.444444444	1.777777778	5	2	3.333333333	4
20	1	0	17	999	6	999	4	3.444444444	1.666666667	6.75	3	4	4
20075	2	0	14	6	6	4	0	3.111111111	2.333333333	6.25	4.285714286	3	3.5
381	1	0	16	999	5	5	1	2.666666667	2.111111111	2.5	3.714285714	3.666666667	4
20014	2	0	14	999	999	999	1	2.666666667	1.777777778	6.5	3.142857143	3.666666667	4.5
10014	2	1	13	2	2	2	0	3	1.888888889	6.25	3.142857143	3.333333333	3
20121	2	0	15	2	1	1	0	3.111111111	1.666666667	4.25	3.714285714	4	4
328	1	0	12	999	999	2	1	3.666666667	2.555555556	4	4	3	4.5
338	1	0	15	3	999	999	999	2.444444444	2.222222222	7	2	2.333333333	3
10035	2	1	13	999	999	999	2	3	2	4.5	3	3.333333333	4
258	1	0	12	1	1	4	0	2.666666667	2.333333333	2	3.857142857	3.666666667	3.5
135	1	1	13	999	4	3	2	3.666666667	1.666666667	6	4	4	3.5
10043	2	0	12	6	5	4	0	3	1.666666667	4	3	3	4
221	1	0	14	999	5	999	2	3	1.666666667	5	2.857142857	3	2.5
10054	2	1	14	999	3	2	1	3.222222222	1.666666667	4.75	3.571428571	3.666666667	3
10070	2	1	16	2	3	2	1	2.444444444	2	4	3.285714286	3	4
20105	2	0	14	3	2	5	1	2.888888889	2.222222222	3.75	3.428571429	2	4
267	1	0	13	5	4	4	0	3.555555556	2.333333333	3.25	4.857142857	1.333333333	4
109	1	0	16	6	2	4	1	2.888888889	1.888888889	5.5	3.571428571	3.333333333	2
10165	2	1	12	2	3	3	0	2.777777778	2	6	3.714285714	3	2.5
362	1	0	15	999	2	999	0	2.444444444	2.444444444	4.75	3.571428571	3	3
10219	2	0	14	999	1	4	1	3.444444444	1.888888889	3.75	3	3	2.5
10144	2	1	12	999	5	999	1	3.222222222	1.777777778	4.75	4	3.666666667	3
10182	2	1	12	2	2	3	1	3.111111111	1.777777778	5.75	4	3.666666667	3.5
248	1	0	14	2	2	4	1	3.333333333	1.888888889	3.5	3.571428571	4	4
293	1	0	13	2	5	3	0	2.555555556	1.666666667	4.75	3.857142857	3.333333333	3
204	1	0	15	4	4	5	2	2.777777778	2.333333333	5.5	3.142857143	3	3
12021	2	1	13	999	999	2	3	2.555555556	2.444444444	3	3.714285714	3	3.5
237	1	0	12	4	4	2	1	2.555555556	2.111111111	5	4	2.666666667	3.5
10245	2	0	13	2	2	2	0	2.777777778	1.666666667	5	3.285714286	3.666666667	3
10107	2	0	15	1	999	999	1	2.666666667	2.222222222	4.5	3.285714286	3.666666667	4
126	1	0	17	999	2	1	1	2.666666667	2.444444444	999	3	3	3
207	1	0	16	999	3	3	1	3	1.777777778	4.25	3.428571429	3	3.5
10039	2	1	13	999	3	3	1	2.666666667	2.333333333	5	3.428571429	3.666666667	4
20012	2	0	14	999	999	999	2	2.333333333	2.444444444	4	3	3	3
12000	2	1	14	3	999	999	3	2.666666667	1.666666667	5.75	3.285714286	3	3.5
10200	2	0	12	999	4	4	1	2.222222222	1.666666667	3.5	2.571428571	2.333333333	4
94	1	0	15	3	5	2	0	2.888888889	2	7	3	2.666666667	3
155	1	1	13	999	1	999	0	2.555555556	2.375	5.25	2.142857143	2.666666667	4
10110	2	0	14	2	2	3	0	2.666666667	1.666666667	5	4.571428571	2.666666667	3
12058	2	0	12	4	3	2	0	3.111111111	1.666666667	7	3	2.666666667	5
12008	2	0	12	6	4	3	1	3.444444444	1.666666667	5	3.857142857	3	3
10221	2	0	13	999	3	3	0	3.888888889	1.777777778	6.25	5	5	3
384	1	0	14	3	999	6	0	2.666666667	1.666666667	4	3	2.666666667	3.5
31	1	0	16	999	3	4	0	3	1.666666667	4	3.571428571	3	4
20107	2	0	15	999	999	999	1	3.444444444	1.666666667	3.25	3	3	3
20088	2	1	15	3	2	999	1	2.555555556	1.666666667	5.5	4	2	4
12050	2	1	12	3	4	3	0	2.777777778	2.444444444	5	2.571428571	3	3.5
272	1	0	13	999	999	4	0	2.555555556	2.444444444	3.75	2.714285714	3.666666667	3
10051	2	0	13	4	2	3	1	3	2	4.5	3	2.666666667	3.5
182	1	0	14	999	2	2	1	2.777777778	1.888888889	2	3	3	3
20053	2	0	15	1	2	2	1	2.222222222	2	999	3.857142857	5	2
113	1	1	13	2	4	4	2	2.444444444	2.111111111	3	3.285714286	3	3
24	1	0	15	999	1	1	0	3.444444444	1.777777778	4.75	3.714285714	3.333333333	1
20018	2	0	13	999	999	999	1	2.555555556	2.333333333	4	3.285714286	3	3
247	1	0	12	4	999	999	2	2.333333333	2.333333333	1.75	3	4.666666667	1
10146	2	1	12	2	999	4	0	3.555555556	2	4	3	3.666666667	4
189	1	0	16	4	4	4	1	2.555555556	2.333333333	5.25	3	1	1
20031	2	0	12	4	999	999	2	2.888888889	2.333333333	4	3	3	2.5
164	1	0	15	2	999	999	1	2.222222222	2.333333333	4	3.428571429	4	3
20128	2	0	15	2	1	1	1	2.888888889	2.333333333	5.25	3.428571429	3.333333333	3.5
12087	2	0	13	999	999	999	1	3.333333333	1.666666667	5	3.857142857	3.333333333	2.5
160	1	0	15	2	999	999	0	3.111111111	2.333333333	4	3	3	3
12077	2	0	13	999	999	999	1	3	2.333333333	4	3	3	4
20040	2	1	14	2	2	2	0	2.555555556	2.444444444	5	3.857142857	4	4
223	1	0	12	3	4	4	0	3.444444444	1.777777778	3.25	3	3.333333333	4
10004	2	1	13	2	3	999	0	2.555555556	1.777777778	5.25	3.571428571	4	4
229	1	0	13	4	1	2	0	3.777777778	1.777777778	5.333333333	3	3.666666667	4
12069	2	0	13	3	4	2	2	2.444444444	2.444444444	5.5	3.142857143	3	3
349	1	0	14	999	999	999	2	2	1.666666667	2	2.714285714	2.333333333	3
10227	2	1	13	3	999	2	0	2.333333333	1.777777778	3.5	3	2.333333333	4
10132	2	0	15	4	999	3	0	1.777777778	2.444444444	3	3	3	3
333	1	0	12	5	5	4	3	3.444444444	1.888888889	4.25	5	2.666666667	1
220	1	0	12	999	3	999	1	2.888888889	2.111111111	1.5	3	3.666666667	2.5
12071	2	1	13	6	3	3	1	3.222222222	2	5.5	3.714285714	3.666666667	5
317	1	0	12	999	5	5	1	3.111111111	1.777777778	3.25	4	3	3
179	1	0	14	3	2	5	0	2.777777778	1.777777778	5.5	4.285714286	4	4.5
10120	2	1	15	2	2	2	0	3.222222222	1.888888889	4	3	3.666666667	3
244	1	0	12	5	1	2	0	3	1.888888889	4.75	3.857142857	3	4
12054	2	0	12	5	3	3	1	3.333333333	1.888888889	4.333333333	4	3.333333333	3
10114	2	1	14	999	4	4	1	2.111111111	2.333333333	7	3.714285714	4.333333333	3
62	1	0	16	6	4	4	3	2.888888889	1.888888889	4	3	2	1
252	1	0	13	999	999	999	1	3.222222222	2	1	3.25	2.666666667	4
9	1	0	16	4	2	2	1	2.222222222	2.333333333	5	2.714285714	2.666666667	2
10003	2	1	14	999	999	999	0	3.555555556	1.777777778	6	3.285714286	3.333333333	3
20025	2	1	12	999	999	4	0	2.444444444	2.111111111	5	2.428571429	3	2.5
42	1	1	13	4	4	4	0	2.666666667	2.111111111	6	2.857142857	1.333333333	4
12017	2	1	13	3	3	3	0	2.777777778	2.222222222	3.75	3	2	3
34	1	0	15	999	999	999	7	2.888888889	2.444444444	5	3.714285714	3	3
10128	2	0	14	999	1	1	1	2.666666667	2.111111111	6.5	3	3	3
38	1	0	14	999	999	4	1	2.111111111	2.222222222	4.5	3.714285714	2.666666667	3
20101	2	1	14	999	999	999	0	3	2.333333333	5.75	3.285714286	3.666666667	3
52	1	1	15	999	999	999	0	3.666666667	2	4	3	3	3
12085	2	0	13	4	2	999	1	2.555555556	1.777777778	4	3.142857143	3	3
10023	2	0	13	999	5	3	2	2.555555556	2.333333333	2.5	3.142857143	3	3
10103	2	0	14	2	1	1	1	2.888888889	2.222222222	5	3.571428571	3.666666667	3
80	1	0	14	999	999	999	1	2.666666667	2.222222222	5	3	3	3
20122	2	0	15	2	2	1	1	2.888888889	2.222222222	4	3.428571429	3.333333333	3
10099	2	0	15	999	3	3	1	2.666666667	1.777777778	4	2.571428571	3	3
20044	2	1	15	1	2	5	1	2.555555556	2.111111111	7	2.571428571	3.333333333	5
183	1	1	14	4	2	1	2	2.555555556	2.111111111	6.75	3	3
10147	2	1	12	2	3	2	1	3.222222222	2.222222222	2.25	3.285714286	3.333333333	3
332	1	0	13	4	6	6	1	3.222222222	1.777777778	5.75	3.857142857	3	3
162	1	1	13	2	2	2	1	2.888888889	2.444444444	4.75	5	4	3
48	1	0	17	999	3	999	2	2.333333333	1.777777778	4.75	3	3.333333333	3
20021	2	0	13	6	2	3	0	2.444444444	2.444444444	1.5	2.857142857	3	3
10190	2	1	13	999	2	4	1	2.444444444	2.444444444	4.5	3.285714286	3.333333333	4
140	1	0	14	4	999	999	2	2.888888889	2.222222222	4	3	3	2.5
136	1	0	16	1	999	999	2	2.666666667	2.222222222	4.5	3.142857143	2.333333333	1.5
20026	2	0	12	999	999	999	4	2.666666667	2	4	3	3	2
10197	2	0	13	5	3	5	0	3	2.111111111	4	4	4	3.5
10100	2	0	14	3	3	3	2	3.333333333	1.777777778	4.75	3.714285714	3.666666667	3
270	1	0	13	3	999	1	0	2.666666667	1.777777778	4	3.428571429	3.333333333	3
12055	2	0	12	999	999	999	999	3.333333333	1.777777778	5.5	3.428571429	3.333333333	3.5
177	1	0	14	1	1	3	1	3.111111111	2.222222222	2.5	3.857142857	3.333333333	3
10235	2	0	13	4	4	5	1	2.666666667	2.222222222	4	3.857142857	3.666666667	3
20049	2	1	16	1	999	1	2	2.111111111	1.888888889	6.75	3.714285714	3.666666667	3
10088	2	1	14	4	4	5	0	2.666666667	2.111111111	3.5	3.428571429	4.333333333	4
274	1	0	15	999	4	4	1	2.777777778	1.888888889	6	3.285714286	4.333333333	3.5
90	1	0	17	999	2	4	1	2.333333333	2.333333333	3.5	3.142857143	3.666666667	5
66	1	0	13	2	4	3	1	2.444444444	2.333333333	4	3.571428571	2.333333333	5
12076	2	0	14	999	4	4	1	3	2.333333333	3.75	3	3.333333333	1
264	1	0	14	1	2	2	1	2.666666667	2.333333333	3	3	4.666666667	3
192	1	0	15	999	999	999	1	3.111111111	1.888888889	5	4	3	3
20100	2	1	15	4	999	999	1	2.777777778	1.888888889	3.75	4	4.333333333	4
12080	2	1	13	999	999	999	999	2.666666667	2.333333333	4.75	3.285714286	1	5
326	1	0	13	5	2	3	0	2.666666667	2.333333333	5	4.428571429	3.333333333	5
20005	2	1	13	2	5	999	1	3	2.111111111	4	3.857142857	2.666666667	2.5
307	1	0	15	4	3	3	1	2.555555556	1.888888889	3.5	2.428571429	2	4
374	1	0	14	5	6	4	0	3.222222222	2.111111111	6	2.714285714	3.333333333	3
10101	2	0	14	999	4	4	0	2.777777778	1.888888889	6.5	3	3.333333333	5
20059	2	0	15	2	3	3	2	3.444444444	2.222222222	4.25	3.714285714	4	1.5
20087	2	0	17	2	999	4	0	3.222222222	2.222222222	4	3	3	4
20067	2	1	15	1	999	4	1	2.666666667	2.111111111	4.5	3.571428571	3.333333333	3
12095	2	1	15	999	4	4	1	2.222222222	2	4	3	3	5
12053	2	0	13	999	999	6	0	3.111111111	1.888888889	3.75	3.285714286	3	1
20115	2	1	15	3	1	1	1	2.777777778	2.333333333	5.75	3	4	3
10105	2	0	16	999	999	999	1	3.111111111	1.888888889	5.25	4	4	2
82	1	0	15	999	1	1	1	3.555555556	2.111111111	1.75	3.428571429	2.666666667	3.5
355	1	0	15	999	2	2	1	2.222222222	2.222222222	3.25	2.857142857	2	1
10098	2	1	14	999	999	999	1	3.555555556	2.222222222	3	3	3	3.5
59	1	0	14	999	999	999	0	2.444444444	2.222222222	4	3	3	3
10195	2	0	13	999	999	999	0	2.888888889	2.111111111	5.5	3.142857143	3.333333333	3
20114	2	1	16	3	3	4	0	3	2.111111111	4.75	4	4	2.5
10071	2	1	14	4	4	4	1	3.333333333	2.111111111	6	3.428571429	3.666666667	3
10208	2	1	15	2	2	2	0	2.777777778	2	4.75	2.571428571	3	4
209	1	0	15	999	2	4	0	3.666666667	2.222222222	3.5	4.285714286	3	3.5
341	1	0	14	999	2	1	3	2.777777778	2.222222222	4.75	3.857142857	3.666666667	3
20046	2	0	14	999	999	999	1	3.555555556	2.333333333	4.5	3.428571429	3	3
20112	2	0	15	999	999	999	0	3.25	2.111111111	5	3.285714286	3	3
7	1	1	14	6	3	1	2	2.444444444	2.222222222	5.25	3.714285714	2.333333333	1
10234	2	0	13	2	1	999	0	2.5	1.888888889	5.75	1.428571429	2.333333333	3.5
382	1	0	15	5	999	4	0	3.222222222	2	7	1.571428571	4	3
4	1	1	14	6	1	3	0	3.444444444	1.888888889	4	3.142857143	3	3
20104	2	0	17	999	999	4	1	3	2	6	4	3	2
282	1	0	14	999	999	2	1	2.777777778	2	4.25	3.714285714	4	4
55	1	0	15	2	2	3	3	3.333333333	2	5.25	3.571428571	3	4
238	1	0	13	4	4	5	0	3.111111111	2.111111111	3	4.142857143	3.666666667	2
10031	2	1	14	2	4	2	0	2.666666667	2.222222222	5.75	4	3.333333333	3
20085	2	1	14	2	4	4	1	2.888888889	2.222222222	4.75	3.428571429	3.333333333	4
253	1	0	12	4	3	2	1	2.444444444	1.888888889	5.5	3.857142857	3.666666667	4
344	1	0	13	3	3	2	1	2.777777778	2	4.75	3.142857143	3	5
10220	2	0	13	3	3	2	1	3	1.888888889	5	3.142857143	3.333333333	3
291	1	0	14	999	999	999	1	3.111111111	2.111111111	5	3.714285714	3	4
10072	2	1	14	1	5	4	1	2.888888889	2.111111111	7	3.857142857	4	4
12078	2	1	14	1	999	3	2	2.888888889	2.111111111	4	3.428571429	2.333333333	2
10248	2	0	13	3	3	5	1	3.111111111	1.888888889	5.5	3.142857143	4	5
10113	2	1	14	3	4	4	2	3	2.111111111	5.75	3.285714286	2.666666667	4
108	1	0	16	999	999	999	0	3	2.111111111	4.75	3.285714286	2.666666667	3.5
12019	2	0	15	1	999	1	0	2.888888889	1.888888889	6	4	2.666666667	2.5
12070	2	1	13	4	4	4	1	3.222222222	2	3.75	3	3.333333333	3
10214	2	0	13	2	2	2	1	2.888888889	2	5	3	3.666666667	2
93	1	0	14	999	1	1	1	2.777777778	2.111111111	4.75	4.428571429	3.333333333	4
10090	2	1	15	2	4	5	1	2.777777778	2.111111111	4	2.857142857	3	3
10083	2	1	15	2	1	4	2	3.333333333	2.111111111	2.75	3.142857143	3.333333333	5
190	1	1	14	3	999	999	1	2.666666667	2	3.25	3	2	3.5
359	1	0	13	999	3	2	0	2.444444444	2.111111111	4	2.714285714	3.666666667	4
10018	2	1	13	999	999	999	0	3.111111111	2	6	2.857142857	3.666666667	4
20038	2	0	12	2	2	4	1	2.222222222	2.222222222	4.5	3.285714286	3	3
196	1	0	14	5	5	5	1	3.666666667	2	4.5	3.142857143	3	1.5
20016	2	1	14	999	1	1	2	2.555555556	2.111111111	4.5	3.857142857	3	4
10093	2	1	15	999	999	1	0	2.888888889	2	2.5	3.714285714	3	4
20041	2	0	12	999	5	5	2	3	2	4	3.428571429	3.333333333	3
134	1	1	13	999	1	1	1	3.222222222	2	4.5	3.428571429	3.333333333	4
306	1	0	13	999	5	5	2	2.555555556	2	7	3.285714286	3	3
10179	2	0	12	3	4	3	3	3	2.111111111	4.75	3	3	5
20077	2	1	15	2	4	999	1	2.555555556	2.111111111	2.5	4.428571429	2.333333333	4
143	1	1	14	3	3	3	1	1.333333333	3.333333333	5.25	999	1.333333333	4
232	1	0	13	3	1	3	3	2.555555556	1.888888889	2.25	2.142857143	3.333333333	3
283	1	999	999	999	999	999	999	2.666666667	1.75	5.75	3.333333333	1	3
284	1	999	999	999	999	999	999	2.666666667	1.444444444	6.25	3	3	2
342	1	0	15	999	999	999	1	3	2	5	3.714285714	3.666666667	4
386	1	0	17	999	3	3	3	1.777777778	3.444444444	4	3.285714286	3.666666667	2.5
10176	2	0	12	999	2	4	1	999	999	999	999	999	5
10198	2	0	12	5	2	2	1	3	2.666666667	1	3	3	4
20034	2	999	999	999	999	999	999	2.111111111	2.333333333	999	999	999	3.5
20066	2	0	14	1	4	4	1	2.666666667	2.333333333	4	4	3.666666667	4
